# Supplementary material for: Evolutionary signals of selection on cognition from the great tit genome and methylome
Source: Nat Commun. 2016 Jan 25;7:10474. doi: 10.1038/ncomms10474 (PMC4737754; doi:10.1038/ncomms10474)
Supplement: Supplementary Data 1 — Scaffolds [file ncomms10474-s2.xlsx]

## Sheet: SuppTable1_placedScaffolds
Scaffold	Chromosome	orientation	Source	Order	Size		Source indicates whether the scaffold was placed based on SNPs located on the linkage map (LM) or based on the sequence alignment with zebra finch (ZF)
Scaffold241	1	0	LM	1	531650		Scaffolds for which the orientation was ambigous (indicated by 0) were placed in the + orientation
Scaffold373	1	+	ZF	2	93568
Scaffold1143	1	-	ZF	3	1995
Scaffold124	1	+	LM	4	2080669
Scaffold212	1	+	LM	5	693467
Scaffold368	1	+	LM	6	96865
Scaffold483	1	-	LM	7	28690
Scaffold63	1	-	LM	8	4577973
Scaffold11	1	+	LM	9	13999062
Scaffold81	1	+	LM	10	3367824
Scaffold80	1	+	LM	11	3433678
Scaffold1	1	+	LM	12	36421698
Scaffold471	1	0	ZF	13	31101
Scaffold14	1	-	LM	14	13283417
Scaffold51	1	+	LM	15	5840343
Scaffold122	1	-	LM	16	1970918
Scaffold294	1	+	LM	17	262772
Scaffold40	1	+	LM	18	6802645
Scaffold1355	1	+	ZF	19	1504
Scaffold1357	1	-	ZF	20	1504
Scaffold1509	1	+	ZF	21	1338
Scaffold1527	1	-	ZF	22	1322
Scaffold41	1	+	LM	23	6796500
Scaffold350	1	+	LM	24	113706
Scaffold461	1	-	ZF	25	35733
Scaffold50	1	-	LM	26	6037469
Scaffold54	1	-	LM	27	5571645
Scaffold132	1	+	LM	28	1813708
Scaffold318	1	-	ZF	29	165634
Scaffold465	2	+	ZF	30	52409
Scaffold200	2	-	LM	31	888136
Scaffold262	2	-	ZF	32	396356
Scaffold163	2	-	LM	33	1135248
Scaffold356	2	-	LM	34	104570
Scaffold21	2	+	LM	35	9621401
Scaffold326	2	-	ZF	36	152103
Scaffold31	2	-	LM	37	8563181
Scaffold191	2	+	LM	38	819237
Scaffold25	2	-	LM	39	9032980
Scaffold1178	2	+	ZF	40	1898
Scaffold6	2	-	LM	41	20640323
Scaffold337	2	+	ZF	42	128193
Scaffold275	2	+	LM	43	303035
Scaffold254	2	+	LM	44	408814
Scaffold146	2	-	LM	45	1294283
Scaffold133	2	+	LM	46	1792573
Scaffold29	2	+	LM	47	8838042
Scaffold98	2	-	LM	48	2674283
Scaffold1077	2	+	ZF	49	2510
Scaffold1097	2	+	ZF	50	2348
Scaffold1037	2	-	ZF	51	3045
Scaffold36	2	+	LM	52	7693343
Scaffold293	2	+	ZF	53	241725
Scaffold190	2	0	LM	54	843004
Scaffold88	2	-	LM	55	2996494
Scaffold346	2	-	ZF	56	119249
Scaffold140	2	+	LM	57	1554883
Scaffold367	2	+	ZF	58	97147
Scaffold366	2	-	ZF	59	107529
Scaffold510	2	-	ZF	60	21761
Scaffold308	2	+	ZF	61	184316
Scaffold320	2	+	ZF	62	168689
Scaffold354	2	-	ZF	63	107351
Scaffold333	2	-	ZF	64	141881
Scaffold374	2	+	ZF	65	90732
Scaffold390	2	-	ZF	66	72924
Scaffold274	2	-	ZF	67	299495
Scaffold385	2	+	ZF	68	91680
Scaffold291	2	+	ZF	69	267245
Scaffold375	2	+	ZF	70	90192
Scaffold287	2	-	ZF	71	261082
Scaffold281	2	-	ZF	72	290154
Scaffold453	2	-	ZF	73	38052
Scaffold70	2	+	LM	74	4029560
Scaffold338	2	+	ZF	75	126855
Scaffold46	2	+	LM	76	6105842
Scaffold57	2	-	LM	77	5300529
Scaffold48	2	+	LM	78	6073058
Scaffold85	2	-	LM	79	3254651
Scaffold3	2	-	LM	80	26981478
Scaffold9	2	-	LM	81	15322782
Scaffold328	2	+	LM	82	159125
Scaffold292	2	-	LM	83	270884
Scaffold348	3	+	ZF	84	113303
Scaffold457	3	-	ZF	85	35085
Scaffold344	3	-	ZF	86	125742
Scaffold17	3	+	LM	87	11028490
Scaffold222	3	+	LM	88	602595
Scaffold42	3	+	LM	89	6422816
Scaffold20	3	-	LM	90	9729773
Scaffold864	3	-	ZF	91	5114
Scaffold175	3	+	ZF	92	980967
Scaffold237	3	0	LM	93	546045
Scaffold345	3	-	ZF	94	130281
Scaffold144	3	-	LM	95	1359888
Scaffold22	3	-	LM	96	1067818	posion 8557446-9625263: contigs 251-262
Scaffold149	3	+	LM	97	1261797
Scaffold481	3	-	LM	98	28891
Scaffold239	3	+	LM	99	520069
Scaffold26	3	+	LM	100	8973426
Scaffold66	3	+	LM	101	4127943
Scaffold78	3	-	LM	102	3505024
Scaffold62	3	+	LM	103	4778398
Scaffold7	3	-	LM	104	18797437
Scaffold32	3	+	LM	105	8413852
Scaffold76	3	+	LM	106	3640780
Scaffold73	3	-	LM	107	3813963
Scaffold44	3	-	LM	108	6178144
Scaffold18	3	+	LM	109	10557378
Scaffold229	3	+	LM	110	546944
Scaffold1074	3	0	LM	111	2562
Scaffold112	3	-	LM	112	2191447
Scaffold171	3	+	LM	113	1099220
Scaffold183	3	+	LM	114	896421
Scaffold348	3	0	LM	115	113303
Scaffold228	4	-	ZF	116	582780
Scaffold255	4	+	ZF	117	421077
Scaffold384	4	-	ZF	118	81298
Scaffold186	4	-	LM	119	863835
Scaffold206	4	+	LM	120	718571
Scaffold153	4	-	LM	121	1227107
Scaffold280	4	+	LM	122	281860
Scaffold491	4	-	ZF	123	27845
Scaffold460	4	-	ZF	124	34825
Scaffold380	4	+	LM	125	90029
Scaffold234	4	+	LM	126	539497
Scaffold91	4	-	LM	127	2912994
Scaffold213	4	+	LM	128	660638
Scaffold64	4	-	LM	129	4481376
Scaffold441	4	-	ZF	130	40642
Scaffold82	4	-	LM	131	3328541
Scaffold0	4	+	LM	132	39217850
Scaffold116	4	+	LM	133	2071950
Scaffold68	4	-	LM	134	4036975
Scaffold56	4	-	LM	135	5350600
Scaffold205	4	0	LM	136	870048
Scaffold327	4	0	LM	137	189179
Scaffold38	5	-	LM	138	7172072
Scaffold137	5	+	LM	139	1612965
Scaffold169	5	-	ZF	140	1106919
Scaffold301	5	+	ZF	141	220045
Scaffold362	5	-	ZF	142	99956
Scaffold363	5	-	ZF	143	102106
Scaffold243	5	-	ZF	144	489190
Scaffold165	5	0	LM	145	1091232
Scaffold110	5	-	LM	146	2290216
Scaffold117	5	+	LM	147	2036367
Scaffold317	5	-	LM	148	166203
Scaffold358	5	+	ZF	149	104243
Scaffold34	5	+	LM	150	7804215
Scaffold5	5	-	LM	151	21545421
Scaffold33	5	+	LM	152	7968224
Scaffold86	5	+	LM	153	3032626
Scaffold282	5	+	LM	154	278672
Scaffold104	5	+	LM	155	2438813
Scaffold508	5	-	ZF	156	23671
Scaffold387	5	+	ZF	157	79318
Scaffold1017	5	0	LM	158	3287
Scaffold1494	5	0	LM	159	1226
Scaffold148	5	-	LM	160	1383045
Scaffold211	5	+	LM	161	824580
Scaffold139	6	+	LM	162	1549617
Scaffold105	6	+	LM	163	2427908
Scaffold60	6	+	LM	164	4915538
Scaffold28	6	-	LM	165	8927629	position 1-8927629: Contigs 1-51
Scaffold97	6	+	LM	166	2697051
Scaffold19	6	-	LM	167	10093720
Scaffold84	6	-	LM	168	3327223
Scaffold198	6	-	LM	169	877281
Scaffold178	7	+	LM	170	952453
Scaffold1890	7	-	ZF	171	1097
Scaffold286	7	-	LM	172	262913
Scaffold204	7	+	LM	173	747741
Scaffold194	7	+	LM	174	813099
Scaffold115	7	+	LM	175	2116813
Scaffold74	7	+	LM	176	3785516
Scaffold10	7	-	LM	177	14071784
Scaffold15	7	+	LM	178	11890971
Scaffold168	7	-	LM	179	1082112
Scaffold130	7	-	LM	180	1927643
Scaffold67	8	+	LM	181	4116127
Scaffold389	8	-	ZF	182	76388
Scaffold182	8	+	LM	183	891680
Scaffold298	8	-	ZF	184	226084
Scaffold174	8	-	LM	185	1014195
Scaffold253	8	-	LM	186	417371
Scaffold250	8	-	LM	187	440849
Scaffold272	8	-	ZF	188	318915
Scaffold426	8	-	ZF	189	45625
Scaffold232	8	-	LM	190	548829
Scaffold4	8	+	LM	191	22808741
Scaffold260	8	-	LM	192	418560
Scaffold92	9	-	LM	193	2865227
Scaffold160	9	-	LM	194	1153717
Scaffold118	9	-	LM	195	2038591
Scaffold244	9	-	LM	196	468120
Scaffold39	9	+	LM	197	6961357
Scaffold79	9	-	LM	198	3485825
Scaffolf740	9	+	ZF	199	6312
Scaffold53	9	-	LM	200	5783901
Scaffold111	9	-	LM	201	2336029
Scaffold12	10	+	LM	202	13517660
Scaffold49	10	+	LM	203	6147456
Scaffold233	10	-	LM	204	537990
Scaffold107	11	+	LM	205	2372861
Scaffold1919	11	+	ZF	206	1080
Scaffold109	11	+	LM	207	2357019
Scaffold16	11	-	LM	208	11145335
Scaffold1135	11	-	ZF	209	2076
Scaffold1141	11	-	ZF	210	1952
Scaffold1125	11	-	ZF	211	2031
Scaffold1152	11	-	ZF	212	1991
Scaffold202	11	-	LM	213	769629
Scaffold1207	11	-	ZF	214	1814
Scaffold1258	11	-	ZF	215	1635
Scaffold1410	11	-	ZF	216	1389
Scaffold1217	11	-	ZF	217	1701
Scaffold120	11	+	LM	218	1998075
Scaffold314	11	+	LM	219	171503
Scaffold1271	11	-	ZF	220	1614
Scaffold277	11	+	LM	221	290154
Scaffold269	11	-	LM	222	343494
Scaffold193	11	-	LM	223	847789
Scaffold240	12	+	LM	224	489385
Scaffold256	12	+	LM	225	406827
Scaffold1630	12	+	ZF	226	1252
Scaffold1354	12	+	ZF	227	1504
Scaffold1428	12	+	ZF	228	1420
Scaffold209	12	+	LM	229	704020
Scaffold138	12	-	LM	230	1624246
Scaffold43	12	-	LM	231	6200076
Scaffold28	12	+	LM	232	310059	position 8617571-8927629: Contigs 53-54
Scaffold65	12	-	LM	233	4422601
Scaffold45	12	+	LM	234	6141727
Scaffold221	13	+	LM	235	619350
Scaffold58	13	+	LM	236	5252897
Scaffold197	13	-	LM	237	799856
Scaffold1088	13	+	LM	238	2358
Scaffold30	13	-	LM	239	8822395
Scaffold332	13	-	ZF	240	151504
Scaffold196	13	-	LM	241	825781
Scaffold332	13	+	LM	242	151504
Scaffold808	13	0	LM	243	7692
Scaffold35	14	-	LM	244	7790609
Scaffold22	14	-	LM	245	8251520	Position 1-8251520: Contigs 1-250
Scaffold248	15	-	LM	246	471627
Scaffold75	15	-	LM	247	3738425
Scaffold23	15	+	LM	248	9604573
Scaffold766	15	+	ZF	249	6492
Scaffold71	17	+	LM	250	3962006
Scaffold103	17	-	LM	251	2469148
Scaffold119	17	+	LM	252	2062306
Scaffold121	17	-	LM	253	1992374
Scaffold24	18	+	LM	254	9556973
Scaffold208	18	+	LM	255	722767
Scaffold279	18	-	LM	256	286021
Scffold1405	18	-	ZF	257	1451
Scaffold289	18	-	LM	258	259542
Scaffold343	18	+	LM	259	124918
Scaffold217	18	+	LM	260	622358
Scaffold195	19	-	LM	261	861860
Scaffold27	19	+	LM	262	9009774
Scaffold145	20	-	LM	263	1367161
Scaffold266	20	-	ZF	264	360803
Scaffold226	20	+	LM	265	579621
Scaffold218	20	+	LM	266	615964
Scaffold69	20	+	LM	267	4053471
Scaffold93	20	+	LM	268	2787252
Scaffold517	20	-	ZF	269	20781
Scaffold1349	20	+	ZF	270	1509
Scaffold61	20	-	LM	271	4874763
Scaffold143	21	+	LM	272	1452481
Scaffold59	21	-	LM	273	4981078
Scaffold152	21	-	LM	274	1259801
Scaffold236	22	+	LM	275	540389
Scaffold357	22	-	LM	276	125062
Scaffold359	22	+	LM	277	114841
Scaffold459	22	+	LM	278	40989
Scaffold129	22	-	LM	279	1855571
Scaffold270	22	-	LM	280	369324
Scaffold882	22	+	LM	281	4984
Scaffold161	22	+	LM	282	1224682
Scaffold192	23	+	LM	283	842346
Scaffold398	23	+	LM	284	75662
Scaffold395	23	+	ZF	285	80227
Scaffold170	23	-	LM	286	1122069
Scaffold158	23	-	LM	287	1204056
Scaffold113	23	-	LM	288	2240351
Scaffold179	23	-	LM	289	1090045
Scaffold126	24	+	LM	290	1891064
Scaffold201	24	+	LM	291	779889
Scaffold99	24	+	LM	292	2569866
Scaffold331	24	+	LM	293	143106
Scaffold142	24	+	LM	294	1424215
Scaffold155	26	+	LM	295	1194778
Scaffold96	26	+	LM	296	2770673
Scaffold188	26	+	LM	297	900115
Scaffold364	26	-	LM	298	99523
Scaffold956	26	+	ZF	299	4440
Scaffold737	26	+	LM	300	7443
Scaffold141	26	-	LM	301	1624409
Scaffold227	27	-	LM	302	566043
Scaffold417	27	+	LM	303	56845
Scaffold468	27	-	ZF	304	38457
Scaffold400	27	+	LM	305	76434
Scaffold136	27	-	LM	306	1670779
Scaffold394	27	+	LM	307	70213
Scaffold185	27	+	LM	308	880873
Scaffold181	27	+	LM	309	967554
Scaffold1193	28	-	ZF	310	1804
Scaffold1238	28	+	ZF	311	1715
Scaffold150	28	+	LM	312	1273665
Scaffold645	28	0	LM	313	12033
Scaffold231	28	-	LM	314	559246
Scaffold134	28	-	LM	315	1746530
Scaffold463	28	0	LM	316	42883
Scaffold450	28	0	LM	317	191810
Scaffold304	28	+	LM	318	191810
Scaffold156	28	-	LM	319	1210563
Scaffold261	1A	-	LM	320	427416
Scaffold265	1A	-	LM	321	411456
Scaffold302	1A	-	LM	322	199458
Scaffold311	1A	+	LM	323	179399
Scaffold127	1A	-	LM	324	1862723
Scaffold2	1A	-	LM	325	28699777
Scaffold815	1A	+	ZF	326	5616
Scaffold8	1A	+	LM	327	17157065
Scaffold128	1A	+	LM	328	1830693
Scaffold1372	1A	-	ZF	329	1489
Scaffold52	1A	+	LM	330	5796747
Scaffold108	1A	-	LM	331	2372034
Scaffold214	1A	+	LM	332	665499
Scaffold235	1A	-	LM	333	537793
Scaffold157	1A	+	LM	334	1190359
Scaffold312	1A	-	ZF	335	172171
Scaffold123	1A	+	LM	336	1934908
Scaffold297	1A	-	ZF	337	230617
Scaffold159	1A	-	ZF	338	1151263
Scaffold184	1A	+	LM	339	877089
Scaffold323	1A	-	ZF	340	154675
Scaffold1058	1A	+	ZF	341	5350
Scaffold605	1A	-	ZF	342	11817
Scaffold1752	1A	-	ZF	343	1174
Scaffold135	1A	+	LM	344	1708577
Scaffold173	1A	+	LM	345	1013144
Scaffold147	1A	-	LM	346	1308548
Scaffold252	1A	+	ZF	347	418818
Scaffold264	1A	-	ZF	348	382708
Scaffold216	1A	-	ZF	349	657710
Scaffold373	1A	-	ZF	350	93568
Scaffold167	25LG1	-	LM	351	1092870
Scaffold321	25LG2	-	LM	352	178451
Scaffold322	25LG2	+	LM	353	159167
Scaffold409	25LG2	+	LM	354	63197
Scaffold259	25LG2	-	LM	355	408096
Scaffold759	4A	0	LM	356	8516
Scaffold399	4A	0	LM	357	64076
Scaffold37	4A	-	LM	358	7200583
Scaffold100	4A	+	LM	359	2538643
Scaffold106	4A	+	LM	360	2373554
Scaffold224	4A	+	LM	361	592729
Scaffold285	4A	0	LM	362	271195
Scaffold55	4A	-	LM	363	5350539
Scaffold245	4A	-	LM	364	504282
Scaffold267	4A	0	LM	365	345417
Scaffold263	4A	+	LM	366	392539
Scaffold271	LG22	-	LM	367	320625
Scaffold247	LG22	-	LM	368	452921
Scaffold72	Z	+	LM	372	3893981
Scaffold114	Z	+	LM	373	2150152
Scaffold162	Z	+	LM	374	1126964
Scaffold131	Z	+	LM	375	1804693
Scaffold102	Z	-	LM	376	2513759
Scaffold242	Z	-	LM	377	479391
Scaffold199	Z	+	LM	378	784848
Scaffold215	Z	-	LM	379	644476
Scaffold225	Z	-	LM	380	579176
Scaffold154	Z	-	LM	381	1202215
Scaffold77	Z	+	LM	382	3597469
Scaffold180	Z	+	LM	383	914206
Scaffold94	Z	-	LM	384	2755644
Scaffold13	Z	-	LM	385	13446404
Scaffold95	Z	-	LM	386	2778124
Scaffold47	Z	-	LM	387	6092494
Scaffold164	Z	+	LM	388	1114213
Scaffold87	Z	-	LM	389	3011384
Scaffold89	Z	-	LM	390	2985998
Scaffold340	Z	-	ZF	391	128170
Scaffold284	Z	-	ZF	392	267759
Scaffold300	Z	0	LM	393	224262
Scaffold83	Z	-	LM	394	3283619
Scaffold223	Z	+	ZF	395	589892
Scaffold172	Z	+	ZF	396	1019165
Scaffold324	Z	-	ZF	397	150035
Scaffold1430	Z	-	ZF	398	1370
Scaffold418	Z	-	ZF	399	51947
Scaffold369	Z	+	ZF	400	98505
Scaffold295	Z	+	ZF	401	238091
Scaffold296	Z	-	LM	402	242668
Scaffold339	Z	+	ZF	403	142773
Scaffold310	Z	+	ZF	404	181169
Scaffold176	Z	-	ZF	405	966991
Scaffold203	Z	-	ZF	406	748359
Scaffold210	Z	-	ZF	407	692933
Scaffold230	Z	-	ZF	408	547023
Scaffold268	Z	-	ZF	409	338777
Scaffold187	Z	-	ZF	410	872151
Scaffold251	Z	-	ZF	411	424358
Scaffold407	Z	-	ZF	412	60752
Scaffold166	Z	+	ZF	413	1090000
Scaffold315	Z	-	LM	414	172489
Scaffold600	Z	+	ZF	415	16859
Scaffold313	Z	-	ZF	416	174139
Scaffold219	Z	-	LM	417	614315
Scaffold339	Z	+	LM	418	142773
Scaffold310	Z	+	ZF	419	181169
Scaffold249	Z	+	ZF	420	441901
Scaffold207	Z	-	ZF	421	717914
Scaffold90	Z	-	LM	422	2946356
Scaffold307	Z	0	LM	423	184313
Scaffold336	Z	0	LM	424	132759
Scaffold151	Z	-	LM	425	1270279
Scaffold238	Z	-	LM	426	539500
Scaffold309	Z	0	LM	427	178507
Scaffold177	Z	-	LM	428	962321
Scaffold125	Z	-	LM	429	1922827
