# Supplementary material for: Evolutionary signals of selection on cognition from the great tit genome and methylome
Source: Nat Commun. 2016 Jan 25;7:10474. doi: 10.1038/ncomms10474 (PMC4737754; doi:10.1038/ncomms10474)
Supplement: Supplementary Data 2 — Sampling locations, sex, sample volumes and DNA concentrations of the 29 re-sequenced great tits [file ncomms10474-s3.xlsx]

## Sheet: SuppTable2_29_birds
29 re-sequenced birds
	Country	Ciry	Gender	Individual Name	Volume(ul)	Concentration (ng/ul)	Latitude	Longitude
	Austria	Vienna	Female	1198	25.1004	199.2	48.06	15.91
	Belgium	Antwerp	Male	973	30.8642	162	51.16	4.29
	Cambridge, UK	Cambridge	Male	477	10.6	283.3	52.24	-0.14
	Corsica	Pirio/Muro	Male	935	51.5464	97	42.22	8.45
	Czech Republic	Velky Kosr	Male	52	56.3698	88.7	49.32	17.04
	Estonia	Tartu	Male	731	36.9822	135.2	58.07	25.05
	Estonia	Tartu	Male	770	23.0203	217.2	58.07	25.05
	Finland	Oulu	Male	317	44.5633	112.2	65	25.3
	France	La Rouviere	Male	896	43.554	114.8	43.4	3.4
	France	Montpellier	Female	233	61.1247	81.8	43.37	3.52
	France	La Rouviere	Male	906	35.4359	141.1	43.4	3.4
	Germany	Seewisen	Male	823	17.9727	278.2	47.99	11.35
	Hungary	Pilis Mountains	Male	11	75.7576	66	47.43	19.1
	Norway	Tromso	Female	1387	40.6	73.9	69.2	19.34
	Poland	Groblas	Female	1376	85.6164	58.4	50.06	20.25
	Scotland	Loch Lomond	Male	235	61.7284	81	56.08	-4.37
	Spain	Mariola	Male	1280	32.5309	153.7	38.44	-0.33
	Spain	Font Roja	Male	1235	43.554	114.8	38.39	-0.32
	Sweden	Gotland	Male	105	41.3565	120.9	57.05	18.18
	UK	Wytham Woods, Oxford	Male	TL38228	25	200	51.77	-1.34
	UK	Wytham Woods, Oxford	Male	TL38138	25	200	51.77	-1.34
	UK	Wytham Woods, Oxford	Male	TL38197	25	200	51.77	-1.34
	UK	Wytham Woods, Oxford	Female	TL38174	25	200	51.77	-1.34
	UK	Wytham Woods, Oxford	Male	TL38215	25	200	51.77	-1.34
	UK	Wytham Woods, Oxford	Female	TL38187	25	200	51.77	-1.34
	UK	Wytham Woods, Oxford	Male	TL39629	25	200	51.77	-1.34
	UK	Wytham Woods, Oxford	Female	TL39600	25	200	51.77	-1.34
	UK	Wytham Woods, Oxford	Male	TL39399	25	200	51.77	-1.34
	UK	Wytham Woods, Oxford	Female	TL39490	25	200	51.77	-1.34
