# Supplementary material for: Evolutionary signals of selection on cognition from the great tit genome and methylome
Source: Nat Commun. 2016 Jan 25;7:10474. doi: 10.1038/ncomms10474 (PMC4737754; doi:10.1038/ncomms10474)
Supplement: Supplementary Data 3 — The pairwise FST values for five sample sites. EU samples exclude samples from Spain, Estonia and France individuals [file ncomms10474-s4.xlsx]

## Sheet: SuppTable3_FST
FST between different sample locations of the 29 re-sequenced birds
		EU*	UK (Oxford)	Estonia	Spain	France
	EU*		0.00417989	-0.00341258	0.00663596	0.00125844
	UK (Oxford)			0.0024516	0.0122477	0.00827942
	Estonia				0.00650918	8.59435e-05
	Spain					0.011592
	France
	*excludes Spanish, Estonian and French individuals
