# Supplementary material for: Evolutionary signals of selection on cognition from the great tit genome and methylome
Source: Nat Commun. 2016 Jan 25;7:10474. doi: 10.1038/ncomms10474 (PMC4737754; doi:10.1038/ncomms10474)
Supplement: Supplementary Data 4 — Chromosomal locations of sweep areas, along with their summed composite likelihood ratio (CLR) score from the SweepFinder analysis. [file ncomms10474-s5.xlsx]

## Sheet: SuppTable4_sweep_areas
Selective sweep locations
	Chromosome	Sweep start	Sweep end	Sum (CLR)
	chr1	562855	569055	684.488
	chr1	570455	576355	799.561
	chr1	576655	578755	337.271
	chr1	581155	590855	1680.98
	chr1	595956	600456	500.783
	chr1	601556	603156	152.293
	chr1	607656	609156	120.688
	chr1	609356	613456	376.161
	chr1	613856	616256	168.458
	chr1	15061647	15062447	93.1547
	chr1	15626152	15628252	192.291
	chr1	24019399	24020199	105.095
	chr1	24078300	24079300	110.51
	chr1	25616624	25617424	95.3129
	chr1	25743026	25744026	82.2918
	chr1	25777827	25779427	218.567
	chr1	26675641	26676341	82.8198
	chr1	29913693	29914293	88.8766
	chr1	30804589	30805289	100.005
	chr1	33105430	33106530	162.455
	chr1	33119030	33120730	202.106
	chr1	37908715	37909315	81.9582
	chr1	38428825	38429525	111.091
	chr1	52074241	52074841	82.6317
	chr1	55185988	55186688	86.7631
	chr1	55204389	55205289	91.1488
	chr1	58833944	58836644	294.117
	chr1	59133548	59134148	123.564
	chr1	59135248	59136748	694.341
	chr1	59136948	59137948	276.664
	chr1	59138348	59141248	708.457
	chr1	61812570	61813570	188.664
	chr1	62708983	62709883	92.6598
	chr1	62928486	62928986	99.7526
	chr1	63131889	63133489	204.309
	chr1	65762328	65763028	110.136
	chr1	66193834	66194334	100.248
	chr1	68558668	68559368	82.8175
	chr1	72288842	72289642	121.862
	chr1	72609347	72610247	119.989
	chr1	75154683	75155583	109.459
	chr1	81217168	81217968	87.6096
	chr1	81263969	81264569	111.244
	chr1	85864827	85869427	458.593
	chr1	86472935	86473835	142.455
	chr1	87147143	87147843	99.5005
	chr1	87361746	87363146	110.803
	chr1	88525661	88527561	607.445
	chr1	88531161	88531761	104.255
	chr1	89125068	89125968	166.53
	chr1	90151703	90152403	87.1076
	chr1	94307370	94307970	111.302
	chr1	94496373	94498473	331.678
	chr1	97852528	97853028	115.532
	chr1	98160033	98160733	131.078
	chr1	101884643	101885343	82.423
	chr1	111146480	111147180	91.5019
	chr1	113620398	113621598	115.976
	chr1	113738404	113739904	130.27
	chr1	113748905	113750805	172.766
	chr1	113862210	113865010	441.015
	chr1	113865210	113865810	94.614
	chr1	113866010	113869310	435.985
	chr1	113870610	113877111	1067.54
	chr1	113881211	113884511	446.638
	chr1	113884711	113885811	114.018
	chr1	113886411	113887711	146.448
	chr1	113901712	113903012	98.9591
	chr1	113913212	113915413	244.617
	chr1	113920313	113924013	464.469
	chr1	113924513	113925913	172.78
	chr1	113927213	113931413	773.045
	chr1	113933813	113936914	276.193
	chr1	113980216	113981216	96.6105
	chr1	113999517	114006317	1417.78
	chr1	114009417	114010817	153.302
	chr1	114011017	114012317	115.976
	chr1	114021718	114022818	90.9025
	chr1	114052319	114054319	191.21
	chr10	5437343	5438243	212.544
	chr10	5736847	5737647	85.5453
	chr10	5838348	5839248	102.824
	chr11	6723035	6724635	195.251
	chr11	7104843	7105543	84.9697
	chr11	7119243	7119943	115.036
	chr11	8111962	8112662	107.583
	chr11	15697808	15698708	91.2826
	chr11	15832410	15833210	100.184
	chr11	16481617	16482917	128.241
	chr11	16558317	16559717	162.399
	chr11	17369526	17371526	188.97
	chr12	5233969	5235169	154.641
	chr12	8239123	8239823	89.996
	chr12	9413645	9414145	104.527
	chr12	10330916	10331616	90.3299
	chr12	11332834	11333935	127.286
	chr12	11649740	11650740	110.184
	chr12	16954036	16955136	126.747
	chr13	10621	13721	204.586
	chr13	3344877	3345577	93.5452
	chr13	7847653	7848553	104.74
	chr14	11161	12861	190.549
	chr14	138863	139563	89.6776
	chr14	6418288	6418888	85.3132
	chr14	7233704	7234804	127.371
	chr14	15252341	15253141	100.758
	chr15	8104028	8105228	92.8247
	chr15	10605635	10607435	179.586
	chr15	10703440	10704440	116.227
	chr17	5258453	5259753	120.397
	chr17	5625258	5626858	238.147
	chr17	5811960	5814360	313.245
	chr17	10436599	10437599	100.705
	chr17	10469407	10470208	105.582
	chr18	18546	20846	168.556
	chr18	60846	62946	180.742
	chr18	78147	81347	297.049
	chr18	235749	237849	157.325
	chr18	3826495	3827095	104.315
	chr18	6309728	6310528	83.6014
	chr18	11539979	11542179	496.685
	chr19	521	1721	93.9574
	chr19	24821	29621	713.189
	chr19	30421	32921	245.289
	chr19	53021	54021	90.3866
	chr19	135822	138122	234.566
	chr19	148022	149422	96.3535
	chr19	3000057	3001057	115.466
	chr19	9856539	9858239	236.515
	chr19	9858439	9861639	280.881
	chr19	9862839	9864139	96.9781
	chr19	9867739	9868939	96.8406
	chr1A	1059136	1064536	1150.15
	chr1A	1074337	1075737	137.513
	chr1A	6677931	6679031	96.0831
	chr1A	8700266	8701466	98.1603
	chr1A	10966528	10967428	138.508
	chr1A	12818153	12819053	110.139
	chr1A	12820253	12821153	123.402
	chr1A	18900335	18901435	145.863
	chr1A	18911335	18912035	81.4358
	chr1A	19303740	19304440	83.5434
	chr1A	20364815	20366115	230.626
	chr1A	20941424	20942024	100.688
	chr1A	21191028	21192028	148.108
	chr1A	21510633	21511933	140.96
	chr1A	21701636	21702736	94.1139
	chr1A	24272576	24274276	255.877
	chr1A	28430740	28431540	134.419
	chr1A	35892719	35893619	122.867
	chr1A	37467846	37468946	99.4578
	chr1A	37472046	37473246	185.925
	chr1A	45249895	45250795	123.78
	chr1A	47034918	47036218	252.752
	chr1A	47038518	47040018	314.013
	chr1A	47048718	47049418	127.896
	chr1A	47050218	47050618	102.828
	chr1A	47050718	47051318	161.024
	chr1A	47319022	47320322	113.089
	chr1A	48660639	48661339	82.2422
	chr1A	51656663	51657563	117.496
	chr1A	51699064	51701864	874.551
	chr1A	51702064	51720864	13899.6
	chr1A	51723764	51726164	735.161
	chr1A	51728164	51729164	91.8247
	chr1A	51730664	51731464	137.023
	chr1A	51731664	51732964	272.941
	chr1A	51735764	51736764	180.352
	chr1A	51737764	51741365	1059.57
	chr1A	51745865	51775165	24488.4
	chr1A	51777365	51780065	682.166
	chr1A	51790565	51791565	90.0271
	chr1A	51793665	51794565	106.574
	chr1A	51794765	51797065	570.263
	chr1A	51797265	51797965	85.0437
	chr1A	51798165	51799365	145.396
	chr1A	53157284	53158084	119.685
	chr1A	54503803	54504803	130.744
	chr1A	54508503	54509303	112.843
	chr1A	56190126	56191026	104.473
	chr1A	56770834	56771634	86.956
	chr1A	56773734	56775834	370.983
	chr1A	56775934	56776534	82.785
	chr1A	56776934	56777634	92.2325
	chr1A	56786734	56787734	99.1109
	chr1A	56788134	56790134	322.792
	chr1A	56792334	56793034	95.4195
	chr1A	59271668	59274668	358.671
	chr1A	59441671	59442471	152.675
	chr1A	59443271	59443771	128.499
	chr1A	59454271	59455971	154.369
	chr1A	59596073	59597073	157.993
	chr1A	60286726	60288626	139.758
	chr1A	60650830	60652130	97.9212
	chr1A	60841332	60842532	84.3331
	chr1A	61042334	61043034	101.393
	chr1A	61043534	61044234	95.0382
	chr1A	61088834	61089934	96.0929
	chr1A	61514239	61514939	110.063
	chr1A	61516139	61517739	402.959
	chr1A	61519339	61520239	208.667
	chr1A	61520539	61521939	181.241
	chr1A	61522139	61522739	88.354
	chr1A	61527939	61530439	675.182
	chr1A	61530639	61531339	159.833
	chr1A	61532739	61535739	594.78
	chr1A	61643741	61644941	288.055
	chr1A	61645941	61647241	194.498
	chr1A	61649041	61649841	121.847
	chr1A	61650441	61656241	2711.83
	chr1A	61661641	61666841	1889.82
	chr1A	61724241	61727041	606.026
	chr1A	61728542	61729742	195.87
	chr1A	61776542	61777942	232.56
	chr1A	61778642	61779542	191.443
	chr1A	61851843	61854243	713.004
	chr1A	61856143	61857743	333.916
	chr1A	61859243	61860343	233.391
	chr1A	61870043	61870943	156.741
	chr1A	61881543	61882243	111.989
	chr1A	61882943	61887443	2589.56
	chr1A	61888443	61903643	22493.6
	chr1A	61978544	61980544	1006.72
	chr1A	62012245	62014545	947.867
	chr1A	62015145	62019345	1480.07
	chr1A	62019845	62021145	237.631
	chr1A	62023045	62023845	190.263
	chr1A	62024545	62026345	469.953
	chr1A	62060145	62060645	106.204
	chr1A	62062545	62065645	1195.76
	chr1A	62068445	62070945	623.922
	chr1A	62132846	62134646	209.827
	chr1A	62136846	62138146	185.12
	chr1A	62139046	62140346	160.223
	chr1A	62165746	62167046	224.435
	chr1A	62167246	62170046	862.918
	chr1A	62176046	62176646	82.5942
	chr1A	62176846	62177946	163.665
	chr1A	62182847	62185447	824.048
	chr1A	62194747	62196047	123.526
	chr1A	62205147	62206247	150.641
	chr1A	62206747	62207447	83.4745
	chr1A	62208147	62208847	90.2656
	chr1A	62209647	62210847	106.326
	chr1A	62228247	62230147	192.384
	chr1A	62248947	62249747	123.371
	chr1A	62250647	62251747	149.863
	chr1A	62255147	62257047	360.837
	chr1A	62265347	62267547	532.626
	chr1A	62267847	62268547	95.9367
	chr1A	62275648	62276648	120.86
	chr1A	62276848	62278248	394.981
	chr1A	62278448	62281048	469.248
	chr1A	63730164	63776864	42107.2
	chr1A	63780464	63781764	83.0914
	chr1A	63801764	63803064	124.211
	chr1A	63803264	63804664	138.792
	chr1A	63882265	63883865	130.342
	chr1A	63884165	63885465	119.797
	chr1A	63925666	63928766	488.63
	chr1A	63940266	63951866	4073.22
	chr1A	63952066	63958966	1841
	chr1A	63964566	63965666	175.384
	chr1A	63965866	63973566	2497.19
	chr1A	63975966	63988466	6986.82
	chr1A	64510272	64556773	30079.6
	chr1A	64570873	64640474	119682
	chr1A	64667874	64681674	9277.14
	chr1A	64682874	64684474	198.742
	chr1A	64697274	64698374	192.206
	chr1A	64700674	64701274	119.011
	chr1A	64703474	64704574	165.377
	chr1A	64709874	64723774	2204.68
	chr1A	64732475	64737475	1024.31
	chr1A	64737975	64740175	300.804
	chr1A	64743375	64782075	48030.8
	chr1A	64947877	64958577	547.673
	chr1A	69761730	69763530	197.24
	chr1A	69771530	69773230	176.515
	chr1A	69778630	69787630	4199.36
	chr1A	69857131	69859031	240.986
	chr1A	69868831	69869631	89.4713
	chr1A	69871331	69873531	288.922
	chr1A	69884431	69885431	121.069
	chr1A	70083234	70085034	225.904
	chr1A	70085534	70086935	169.487
	chr1A	70581299	70585200	334.818
	chr1A	70972350	70977251	737.83
	chr1A	70977751	70980451	476.492
	chr1A	70981851	70997153	4012.25
	chr1A	71051761	71057861	465.16
	chr1A	71095566	71098567	223.681
	chr1A	71101067	71105368	365.398
	chr1A	71106868	71109068	169.182
	chr1A	71128471	71129471	113.166
	chr1A	71130371	71131471	83.1168
	chr1A	71172676	71182678	1175.37
	chr1A	71190979	71194179	327.351
	chr1A	71194779	71221983	5883.9
	chr1A	71225883	71226883	89.0992
	chr1A	71227184	71252987	11671.1
	chr1A	71253187	71276390	9220.45
	chr1A	71278290	71280190	172.273
	chr1A	71292792	71295492	217.642
	chr1A	71296193	71297293	104.904
	chr1A	71299593	71338098	12464
	chr1A	71339798	71340798	109.79
	chr1A	71340998	71342499	127.666
	chr1A	71357301	71364401	601.751
	chr2	1319839	1320940	86.5405
	chr2	12879322	12879922	84.3173
	chr2	14896959	14897859	80.7756
	chr2	23076555	23077155	106.117
	chr2	23260858	23261658	108.863
	chr2	25334686	25336186	251.143
	chr2	25341286	25342086	124.112
	chr2	28365327	28366127	105.945
	chr2	31487154	31489554	461.728
	chr2	31591056	31591856	82.1443
	chr2	31717857	31719857	444.492
	chr2	31720457	31721057	99.2845
	chr2	31721457	31723457	360.679
	chr2	31725957	31727957	274.958
	chr2	36280512	36281312	88.7155
	chr2	39928956	39930256	121.789
	chr2	44419194	44419794	103.792
	chr2	46795736	46796636	95.0317
	chr2	47397046	47398446	136.046
	chr2	51802370	51803170	98.6461
	chr2	51844670	51845870	215.305
	chr2	52023172	52024172	100.662
	chr2	53979394	53980294	174.895
	chr2	54358598	54359498	98.6782
	chr2	54777303	54778203	95.7903
	chr2	57083329	57084829	114.373
	chr2	59570857	59571557	92.8963
	chr2	63176148	63177848	244.087
	chr2	68160036	68160936	148.797
	chr2	68224837	68226137	155.137
	chr2	71831972	71832472	92.672
	chr2	75022627	75023427	81.563
	chr2	75360633	75364433	542.21
	chr2	75373834	75374834	93.5399
	chr2	75381934	75383934	287.528
	chr2	75388434	75391434	516.463
	chr2	75392734	75394134	305.606
	chr2	75394234	75395034	139.266
	chr2	75395234	75396934	240.902
	chr2	75433435	75435435	188.203
	chr2	75554537	75557237	401.387
	chr2	75558237	75558837	83.3534
	chr2	75560637	75562237	248.635
	chr2	75623838	75626338	318.68
	chr2	79230801	79231601	130.49
	chr2	79641508	79647408	485.604
	chr2	79648108	79649408	83.1077
	chr2	79884912	79886413	92.9105
	chr2	79915913	79917913	140.83
	chr2	79976514	79978114	105.562
	chr2	80010527	80012827	198.75
	chr2	80013727	80014827	112.292
	chr2	80015327	80016127	82.2487
	chr2	80049327	80053427	441.324
	chr2	80057627	80064227	764.657
	chr2	80069927	80071727	121.661
	chr2	80084028	80090428	1791.45
	chr2	80113628	80115328	125.05
	chr2	80136728	80139028	187.486
	chr2	80552334	80553834	266.669
	chr2	80564434	80565834	101.976
	chr2	80634935	80643635	838.844
	chr2	80657535	80658935	123.705
	chr2	80673135	80676335	412.045
	chr2	80687736	80690536	277.443
	chr2	80700836	80702136	131.447
	chr2	80702536	80704236	163.436
	chr2	80710236	80712436	207.297
	chr2	80933439	80935639	774.637
	chr2	80939339	80940239	196.075
	chr2	80943539	80945539	274.528
	chr2	81117441	81118541	95.6162
	chr2	81119841	81121241	282.468
	chr2	81155642	81157242	207.112
	chr2	81199642	81200042	131.644
	chr2	81206342	81212743	848.956
	chr2	81220043	81221543	85.4352
	chr2	81350044	81351844	153.04
	chr2	81352444	81354044	155.423
	chr2	81354744	81356444	120.355
	chr2	81433545	81433945	119.43
	chr2	81434345	81434745	122.752
	chr2	81435245	81439946	1386.89
	chr2	81440146	81440746	100.843
	chr2	81448246	81449246	105.31
	chr2	81458446	81460346	209.486
	chr2	81461846	81463246	175.24
	chr2	81468446	81470046	200.813
	chr2	81491446	81493646	292.068
	chr2	81506846	81508046	83.6769
	chr2	82264356	82266056	124.748
	chr2	82289157	82293457	352.731
	chr2	90863401	90864501	163.94
	chr2	93712954	93713754	115.963
	chr2	95499087	95499987	125.92
	chr2	95644590	95645290	88.1585
	chr2	96100198	96101098	81.4563
	chr2	98702947	98704347	210.406
	chr2	99189556	99190256	83.039
	chr2	103887927	103888427	116.106
	chr2	117324393	117325093	82.6798
	chr2	119441121	119441921	135.679
	chr2	124326726	124327526	91.389
	chr2	125984359	125985059	131.187
	chr2	137502918	137504218	107.002
	chr2	139197339	139201139	434.31
	chr2	139201539	139202739	136.743
	chr20	53104	53804	131.535
	chr20	11114811	11115511	90.0971
	chr20	11128511	11129111	101.061
	chr20	14412830	14414131	153.57
	chr20	14437431	14438731	103.305
	chr21	5988512	5989412	113.582
	chr23	2871449	2873549	227.2
	chr23	2873749	2875149	145.874
	chr23	2880949	2883749	367.456
	chr23	2883949	2890749	1063.04
	chr23	2982352	2985852	367.937
	chr23	3014452	3016552	274.274
	chr23	3016952	3020652	457.794
	chr23	3032253	3034953	225.931
	chr23	3035253	3039253	390.066
	chr23	3055353	3056753	131.386
	chr23	3056953	3060253	373.849
	chr23	3066654	3069054	232.02
	chr23	3075254	3079354	744.664
	chr23	3080454	3083454	496.161
	chr23	3084554	3090554	877.862
	chr23	3106355	3122555	3916.09
	chr23	3142555	3154256	2227.36
	chr23	3162156	3163756	108.532
	chr23	3167756	3168956	92.234
	chr23	3172256	3182256	1477.24
	chr23	3195157	3196157	93.5985
	chr23	3196357	3197457	123.835
	chr23	3219357	3238158	2738.16
	chr23	3238758	3247758	1656.62
	chr23	3248258	3258658	1771.37
	chr23	3260458	3264058	476.485
	chr23	3264858	3268559	534.686
	chr23	3269359	3270159	80.9784
	chr23	3278259	3281959	297.669
	chr23	3282159	3283759	127.54
	chr23	3284659	3288259	280.877
	chr23	3289659	3291959	137.204
	chr23	3338060	3339260	89.6242
	chr23	3339460	3342260	228.913
	chr23	3342460	3344660	152.817
	chr23	3350861	3355961	423.959
	chr23	3375761	3377661	114.639
	chr23	3383561	3390462	811.064
	chr23	3613467	3615767	150.359
	chr23	3617267	3618567	102.709
	chr23	3619167	3621267	156.292
	chr24	5240361	5243661	532.073
	chr25LG2	430605	431706	85.625
	chr25LG2	433906	435406	172.179
	chr25LG2	444108	446709	346.307
	chr25LG2	447109	452010	1145.86
	chr25LG2	452710	454210	212.971
	chr25LG2	456111	457211	115.301
	chr25LG2	458511	460112	204.6
	chr25LG2	460412	463412	843.708
	chr25LG2	463712	468113	1546.23
	chr25LG2	468313	470314	602.753
	chr25LG2	470614	471714	239.335
	chr25LG2	472114	480116	2316
	chr25LG2	489918	490918	93.5998
	chr25LG2	594540	595440	93.4955
	chr26	6374678	6376079	131.939
	chr26	6449680	6450980	139.851
	chr26	6480981	6485081	581.568
	chr26	6562783	6564083	111.201
	chr27	107188	109988	456.143
	chr28	33410	35010	108.811
	chr28	4962278	4963278	108.232
	chr28	4964178	4964878	89.245
	chr28	5037780	5038980	98.1607
	chr28	5039280	5040880	109.192
	chr28	5049681	5050681	91.045
	chr3	1115355	1116055	82.4468
	chr3	16822740	16824140	156.829
	chr3	22791768	22792768	92.5613
	chr3	26810816	26811416	89.0758
	chr3	27148420	27149120	86.1971
	chr3	27150620	27151720	119.21
	chr3	27205121	27206921	311.367
	chr3	27893829	27895829	184.843
	chr3	27928930	27931630	267.453
	chr3	27931730	27932630	96.5242
	chr3	28111532	28113732	288.104
	chr3	28114632	28116132	155.698
	chr3	28125732	28127032	112.862
	chr3	28137932	28140432	320.246
	chr3	28141632	28142532	88.8895
	chr3	28142632	28143432	87.1233
	chr3	28161932	28163232	93.8213
	chr3	28171033	28172433	98.8332
	chr3	28195733	28200833	746.029
	chr3	28201133	28202033	111.409
	chr3	28202933	28205933	635.008
	chr3	28215033	28215933	94.9129
	chr3	28249833	28251234	98.5264
	chr3	28255134	28256834	207.036
	chr3	28388635	28390135	137.012
	chr3	28461236	28462336	205.521
	chr3	28707939	28709839	134.165
	chr3	28710139	28712339	130.99
	chr3	28720339	28722339	140.785
	chr3	28753640	28755040	205.708
	chr3	28755540	28756140	103.358
	chr3	28756440	28758840	254.386
	chr3	28769940	28771140	85.2045
	chr3	28798540	28799540	112.81
	chr3	28799640	28804640	477.242
	chr3	28827640	28828740	151.562
	chr3	28829040	28829840	121.55
	chr3	28829940	28830440	96.5065
	chr3	28830540	28834741	840.283
	chr3	28835141	28840041	1611.37
	chr3	28842141	28843041	84.1823
	chr3	28846241	28847141	141.079
	chr3	28847341	28849041	531.548
	chr3	28849241	28851541	671.49
	chr3	28855941	28861141	1151.63
	chr3	28861441	28864241	560.965
	chr3	28866641	28868241	116.793
	chr3	29079043	29080143	114.423
	chr3	29235145	29236745	132.828
	chr3	29360747	29361847	80.7742
	chr3	29366347	29367247	83.8491
	chr3	29367447	29373447	610.106
	chr3	29379247	29380347	119.431
	chr3	29563249	29565249	163.857
	chr3	29756552	29761752	800.292
	chr3	29763752	29764852	169.027
	chr3	29765552	29766452	125.445
	chr3	29770152	29770652	119.503
	chr3	29770852	29771352	105.498
	chr3	29772352	29772952	97.0025
	chr3	29773252	29776552	754.223
	chr3	29782952	29787152	283.966
	chr3	29904253	29905553	81.2919
	chr3	29958754	29959954	99.2286
	chr3	29984454	29988854	850.776
	chr3	29989254	29997254	1440.16
	chr3	30296127	30297527	98.9968
	chr3	30300327	30301127	111.115
	chr3	30451329	30453929	189.291
	chr3	30757734	30758834	130.271
	chr3	30759534	30760734	115.243
	chr3	30768634	30779134	2705.44
	chr3	30785035	30787835	428.591
	chr3	30792835	30799335	1348.46
	chr3	30812635	30813735	121.137
	chr3	30834635	30836235	159.741
	chr3	30836635	30837635	110.955
	chr3	30837935	30840635	383.484
	chr3	30843035	30845736	268.325
	chr3	30848536	30850236	149.708
	chr3	30851836	30852936	85.6559
	chr3	30860636	30861936	120.271
	chr3	30872036	30873736	119.676
	chr3	30874936	30876236	84.9115
	chr3	30917637	30918937	172.489
	chr3	34889698	34891098	211.595
	chr3	35330905	35332505	237.757
	chr3	35501607	35502407	138.059
	chr3	35716411	35718911	342.932
	chr3	35720811	35722511	207.623
	chr3	35731011	35733111	305.721
	chr3	35733411	35735011	199.394
	chr3	39523569	39524169	98.3607
	chr3	39564870	39565870	142.883
	chr3	45968860	45969660	99.3362
	chr3	46296764	46297664	96.5103
	chr3	46324564	46325365	108.555
	chr3	48187386	48188086	87.1899
	chr3	49328000	49328900	95.9385
	chr3	52329748	52330748	182.975
	chr3	52880754	52881754	114.521
	chr3	55045881	55046581	103.581
	chr3	58225919	58226819	162.501
	chr3	58253019	58254019	103.732
	chr3	72988962	72989662	109.396
	chr3	81152097	81154197	399.49
	chr3	81154397	81155197	128.559
	chr3	84512732	84513432	93.5702
	chr3	85062838	85064238	277.849
	chr3	85065538	85066238	100.306
	chr3	90121524	90123324	204.324
	chr3	91543549	91544349	116.874
	chr3	94443701	94444901	210.401
	chr3	94472001	94472901	89.0397
	chr3	98267469	98268769	131.769
	chr3	106386742	106387442	101.238
	chr4	131916	132516	89.083
	chr4	7340046	7340946	81.6054
	chr4	8678171	8679671	164.825
	chr4	11569892	11570592	81.5339
	chr4	15979077	15979977	81.7605
	chr4	17782311	17783011	86.2482
	chr4	17836012	17836512	96.5495
	chr4	20875693	20876293	95.1857
	chr4	23088329	23089429	99.2668
	chr4	23134729	23138729	349.182
	chr4	29988038	29988938	188.387
	chr4	30167693	30168493	115.967
	chr4	30622798	30623498	85.6299
	chr4	32000912	32001712	110.747
	chr4	33688529	33689329	86.877
	chr4	37061464	37062564	119.777
	chr4	41862927	41863827	117.766
	chr4	42705441	42708741	722.715
	chr4	42709141	42709841	87.7658
	chr4	45280084	45280684	81.1254
	chr4	46567905	46569705	357.396
	chr4	46570005	46570705	91.8594
	chr4	46572005	46572605	113.51
	chr4	46574005	46575105	96.7878
	chr4	46707008	46708908	144.677
	chr4	50470537	50471637	126.555
	chr4	53822903	53824003	133.514
	chr4	54904824	54905824	160.525
	chr4	54910024	54910924	127.344
	chr4	56064247	56065647	221.793
	chr4	57001765	57002365	102.104
	chr4	57002465	57002865	83.3482
	chr4	57003865	57004465	84.1331
	chr4	57181669	57182269	87.3569
	chr4	57574077	57577177	345.548
	chr4	58273790	58274891	94.0537
	chr4	61622598	61623998	108.142
	chr4A	14716	16016	149.177
	chr4A	6651428	6652328	94.3943
	chr4A	6652628	6653428	84.3048
	chr4A	6869732	6870632	106.542
	chr4A	6871432	6872432	146.739
	chr4A	12071167	12072067	113.545
	chr4A	12126967	12127867	104.566
	chr4A	13099280	13101280	458.772
	chr4A	19205560	19207960	246.804
	chr4A	19300161	19301761	143.701
	chr4A	19368562	19369762	97.5601
	chr5	6725007	6725707	112.106
	chr5	9914344	9915844	344.833
	chr5	9925044	9928444	349.76
	chr5	10006204	10010304	512.773
	chr5	10010604	10012104	174.359
	chr5	10012404	10014604	189.258
	chr5	10015604	10019504	460.245
	chr5	10024304	10026104	120.824
	chr5	10046604	10048404	142.927
	chr5	10294209	10296609	206.738
	chr5	10400411	10400911	206.497
	chr5	10402011	10405611	772.051
	chr5	10534813	10536613	126.952
	chr5	10537813	10539813	208.205
	chr5	10541313	10542213	91.4055
	chr5	10895520	10897020	198.421
	chr5	11896138	11897438	86.0458
	chr5	13129261	13130261	142.435
	chr5	16393521	16394521	108.96
	chr5	16565224	16565924	84.7446
	chr5	17269937	17270537	82.3261
	chr5	17275837	17277637	153.956
	chr5	18859966	18861366	276.004
	chr5	28441172	28441872	121.18
	chr5	30089541	30090241	82.5652
	chr5	30780154	30780854	80.6673
	chr5	32579688	32580688	92.4932
	chr5	34979933	34980833	88.3699
	chr5	36991370	36992670	152.82
	chr5	39360915	39361715	99.9413
	chr5	40288462	40289162	84.5537
	chr5	41817078	41818578	265.632
	chr5	45823121	45823921	98.2324
	chr5	46754931	46756031	104.545
	chr5	47185136	47186636	130.679
	chr5	50008962	50009762	92.2727
	chr5	51983596	51984396	82.1116
	chr6	6731097	6733197	194.161
	chr6	9207625	9208725	82.2873
	chr6	9800231	9801031	84.206
	chr6	9802931	9803531	110.667
	chr6	9803631	9805531	376.251
	chr6	9807131	9808931	213.028
	chr6	10411808	10412808	84.3507
	chr6	10413408	10414508	103.759
	chr6	11858429	11860229	319.379
	chr6	12024132	12024732	82.4238
	chr6	13708356	13709456	137.595
	chr6	16012889	16013689	93.0103
	chr6	17502211	17503611	93.7272
	chr6	20053859	20056459	270.184
	chr6	20641666	20642466	99.452
	chr6	21004570	21005770	96.9575
	chr6	21095771	21096771	121.738
	chr6	21096971	21097971	129.939
	chr6	33118195	33119295	135.233
	chr6	33124095	33125395	199.775
	chr7	709180	710680	123.01
	chr7	795981	796981	120.064
	chr7	801181	802081	116.508
	chr7	802781	804081	132.788
	chr7	844981	848581	568.367
	chr7	850981	852281	132.621
	chr7	862882	864682	340.632
	chr7	864982	866982	327.624
	chr7	867982	869982	277.486
	chr7	870982	873882	234.558
	chr7	880682	881482	85.7505
	chr7	923182	924182	147.996
	chr7	924782	925382	141.384
	chr7	925782	927182	249.683
	chr7	927382	929382	547.208
	chr7	930482	931782	283.964
	chr7	932082	933182	159.971
	chr7	933382	937482	463.624
	chr7	6022042	6022842	118.271
	chr7	9434282	9435782	329.506
	chr7	9444682	9445782	121.642
	chr7	11683064	11684464	154.954
	chr7	13344387	13345687	178.433
	chr7	13931295	13931795	96.9333
	chr7	17362741	17363641	115.328
	chr7	17984449	17985349	105.212
	chr7	19298767	19299467	89.0557
	chr7	19377868	19378468	88.9521
	chr7	21633957	21634857	98.1738
	chr7	22555068	22555968	99.4259
	chr7	28858044	28859044	84.116
	chr8	5926918	5927718	109.986
	chr8	7269237	7271137	146.487
	chr8	7275237	7276937	133.696
	chr8	17366748	17367648	84.8262
	chr8	18175662	18176362	83.0146
	chr8	21646042	21647042	122.63
	chr8	22374355	22375155	87.4966
	chr8	23260571	23261071	82.4019
	chr8	26550230	26551030	110.239
	chr8	26834035	26834835	115.335
	chr8	28918472	28919272	123.781
	chr8	28919472	28920672	178.2
	chr8	28922272	28923172	96.9502
	chr8	30420794	30422194	140.698
	chr8	30422494	30425694	386.953
	chr8	30444897	30446597	110.759
	chr8	30471701	30473501	211.747
	chr9	3195679	3196579	83.5926
	chr9	4132095	4134195	133.974
	chr9	6388634	6389534	83.4317
	chr9	6717039	6717739	81.0854
	chr9	9543188	9544088	103.392
	chr9	13366906	13367706	154.434
	chr9	13427507	13428707	97.2136
	chr9	17018057	17019257	167.824
	chr9	17046657	17047457	142.217
	chr9	18079472	18080372	161.779
	chr9	24799336	24800836	137.377
	chrZ	236282	236982	94.8827
	chrZ	17735754	17736254	85.3676
	chrZ	21312951	21314451	164.485
	chrZ	23653197	23655697	293.736
	chrZ	25568735	25571035	237.828
	chrZ	31865298	31865998	91.0524
	chrZ	38560606	38562106	157.065
	chrZ	42543460	42544560	118.992
	chrZ	43022767	43024867	171.539
	chrZ	47094828	47095428	82.0442
	chrZ	52093587	52095387	126.923
	chrZ	52153488	52155388	119.752
	chrZ	52263990	52266890	309.184
	chrZ	52937500	52938400	86.7553
	chrZ	54997031	54998331	141.761
	chrZ	55000032	55000832	86.1754
	chrZ	57497769	57498969	168.778
	chrZ	57499069	57505670	1355.75
	chrZ	57505970	57515670	2082.28
	chrZ	57516870	57520170	318.954
	chrZ	57523470	57526270	270.177
	chrZ	57703973	57705073	86.4465
	chrZ	57707673	57709373	157.333
	chrZ	58412983	58418383	541.672
	chrZ	59422399	59425399	282.273
	chrZ	62917634	62938434	2923.55
	chrZ	62938634	62941034	166.867
	chrZ	63019735	63023735	258.86
	chrZ	63167137	63170037	169.719
	chrZ	63171237	63177337	434.413
	chrZ	63578642	63580842	128.009
	chrZ	63585743	63586743	98.8442
	chrZ	63586943	63588143	88.0644
	chrZ	63960448	63964348	358.248
	chrZ	63970048	63982248	3194.05
	chrZ	63983348	63988448	903.381
	chrZ	63989648	64008848	7792.23
	chrZ	64009348	64016848	2896.93
	chrZ	64017048	64018948	253.789
	chrZ	64022648	64023548	150.896
	chrZ	64028848	64032349	471.012
	chrZ	64078349	64084549	804.873
	chrZ	64344553	64346353	130.424
	chrZ	64647057	64647557	82.7345
