# Supplementary material for: Evolutionary signals of selection on cognition from the great tit genome and methylome
Source: Nat Commun. 2016 Jan 25;7:10474. doi: 10.1038/ncomms10474 (PMC4737754; doi:10.1038/ncomms10474)
Supplement: Supplementary Data 5 — Results of an enrichment test conducted for GO terms associated with the genes found from selective sweep and that were positively selected by using human orthologs (a and b) and chicken orthologs (c and d). From the random gene set test, the GO term groups appeared no more than three times except for phosphatidylinositol-mediated signalling GO group which appeared seven times. [file ncomms10474-s6.xlsx]

## Sheet: SuppTable5_GO
GO enrichment results
						x: the number of genes in the tested set with the particular GO annotation
						X: the total number of genes in the test set
						n: the number of genes in the reference set annotated to a certain GO category
						N: the total number of genes in the reference set
a	Sweep, human orthologs
	GO-ID	GO term group	Description	p-value	corr p-value	x	X	n	N	Genes in test set
	GO:0030425	GO_CellularComponent	dendrite	8.02843e-05	0.00353251	25	460	455	18419	ADCY2, ATXN10, CNIH3, COBL, CTNND2, DDX11, DGKI, DLGAP3, GABARAPL1, GRID1, GRID2, GRIK3, GRIN3A, KCNH8, MAGI2, MAPK8IP3, NCDN, NELL2, OPA1, PLK2, PPP1R9B, PREX1, RAB8A, RGS7, TTLL7
	GO:0007010	GO_BiologicalProcess	cytoskeleton organization	9.24938e-05	0.00397724	47	460	1136	17273	ABLIM2, ARHGAP10, BLOC1S2, C2CD3, CAPZA1, CCDC39, CDC14A, CDKN1B, CEP192, COBL, CSNK1D, DAAM2, DNAH7, ELMO1, EML1, FGFR1OP, FMN2, HEPACAM2, INSC, IQSEC3, MAP7, NPHP1, NTF3, NTMT1, PACSIN2, PAK3, PCLO, PHIP, PIK3R1, PKN2, PLK2, PPP1R12A, PPP1R9B, PREX1, RASA1, ROCK1, SEMA5A, SEMA6A, SH3KBP1, SLC16A1, SPAG17, TERF1, TTLL5, TUBB1, ULK4, WASH1, ZMYM4
	GO:0051259	GO_BiologicalProcess	protein oligomerization	0.000339387	0.0142542	23	460	449	17273	ACAT1, ATXN10, CCDC88C, COL6A2, DECR1, DGKD, DGKH, DNM1, FAS, FASN, KCNA3, KCTD2, LNX2, MAGI2, NELL2, NUDT21, PEX11B, RYR3, SNX9, STXBP3, TERF1, TNFSF11, VWF
	GO:0007268	GO_BiologicalProcess	synaptic transmission	0.000807693	0.0306923	33	460	775	17273	ABCC8, ADCY2, AMPH, APBA1, BTBD9, CADPS2, CLCN3, CLSTN2, CNIH3, CTNND2, DGKI, DLG2, DNM1, EGR1, GNAL, GRID1, GRID2, GRIK3, GRIN3A, GRM8, HTR3E, KCNA3, KCNH8, LRP6, MEF2C, NCDN, NTF3, PCLO, PLK2, PPP1R9B, RAB8A, SNCAIP, SYNJ1
	GO:0010921	GO_BiologicalProcess	regulation of phosphatase activity	0.000956458	0.0353889	10	460	132	17273	CEP192, DLG2, EIF2AK2, MAGI2, MEF2C, NUAK1, PPP1R12A, PPP2R2C, PPP2R3B, ROCK1
	GO:0097060	GO_CellularComponent	synaptic membrane	0.00142623	0.0499179	15	460	268	18419	CADPS2, CLSTN2, CNIH3, DGKI, DLG2, DLGAP3, GRID1, GRID2, GRIK3, GRIN3A, GRM8, IQSEC3, LRFN2, PSD3, SNCAIP
	GO:0050890	GO_BiologicalProcess	cognition	0.00164956	0.056085	15	460	272	17273	AMPH, ATP8A1, BTBD9, CHST10, CTNND2, DDX11, DGKI, EGR1, FOXP2, GLP1R, JAKMIP1, MEF2C, PLK2, PTPRZ1, SYNJ1
	GO:0005216	GO_MolecularFunction	ion channel activity	0.00243579	0.0803809	20	460	420	17346	ABCC8, ANO2, ANO5, CCDC109B, CLCN3, CLIC2, DENND5B, GRID1, GRID2, GRIK3, GRIN3A, HTR3E, KCNA3, KCNH8, KCNT2, NALCN, RYR3, SCN1A, STIM2, TRPM3
	GO:0044770	GO_BiologicalProcess	cell cycle phase transition	0.00473735	0.118434	23	460	530	17273	CDC14A, CDC73, CDK6, CDKN1B, CEP192, CLSPN, CSNK1D, CTDP1, FGFR1OP, GSPT1, NBN, PAK3, PLK2, PPP1R12A, PPP1R9B, PPP2R3B, PSMA6, PSMB2, RAB8A, SMARCD3, TERF1, TFDP1, UBE2L3
	GO:0005929	GO_CellularComponent	cilium	0.0084992	0.186982	21	460	493	18419	ANO2, C2CD3, C5orf30, CCDC39, DNAH7, DNAH8, HNF1A, IFT22, MYO3B, NPHP1, PDE1C, PHIP, RAB8A, ROPN1L, RPGRIP1L, RTTN, SPAG17, SUFU, TTLL5, TTLL7, WDR19
	GO:0048015	GO_BiologicalProcess	phosphatidylinositol-mediated signaling	0.00951222	0.180732	11	460	210	17273	AGO1, AGO3, CDKN1B, EXOC1, FGFR4, FOXO1, MOV10, MUC5AC, PAK3, PIK3R1, PRR5
	GO:0043623	GO_BiologicalProcess	cellular protein complex assembly	0.0165964	0.282139	21	460	525	17273	ANKRD27, BLOC1S2, CADPS2, CAPZA1, CCDC39, CDKN1B, COA1, COBL, CSNK1D, DNAH7, EIF2AK2, FMN2, HIP1, PAK3, PREX1, RASA1, SEC24B, SYNJ1, TERF1, TUBB1, WASH1
	GO:0051020	GO_MolecularFunction	GTPase binding	0.0420013	0.126004	12	460	284	17346	ANKRD27, DAAM2, DGKI, EXOC1, NUTF2, PAK3, PKN2, RAB8A, RASA1, RHOBTB3, ROCK1, STXBP5L
b	dN/dS, human orthologs
	GO-ID	GO term group	Description	p-value	corr p-value	x	X	n	N	Genes in test set
	GO:0015085	GO_MolecularFunction	calcium ion transmembrane transporter activity	5.01333e-06	0.000461227	7	102	131	17346	ATP2B2, ATP2B4, CACNA1B, CACNA1I, CACNA2D2, CACNB4, ITPR2
	GO:0005516	GO_MolecularFunction	calmodulin binding	5.84554e-06	0.000531944	8	102	189	17346	ADCY8, ATP2B2, ATP2B4, CDK5RAP2, CNN3, MYH7, PPP3CA, UBR4
	GO:0021680	GO_BiologicalProcess	cerebellar Purkinje cell layer development	2.09793e-05	0.00188814	4	102	32	17346	AGTPBP1, ATP2B2, ATP2B4, RERE
	GO:0048016	GO_BiologicalProcess	inositol phosphate-mediated signaling	4.66829e-05	0.0041081	4	102	39	17273	ATP2B4, CMYA5, ITPR2, PPP3CA
	GO:0034332	GO_BiologicalProcess	adherens junction organization	4.6911e-05	0.00408126	6	102	126	17273	CDH17, CDH4, CDH7, JUP, PTPRK, RAC1
	GO:0005001	GO_MolecularFunction	transmembrane receptor protein tyrosine phosphatase activity	8.44951e-05	0.00675961	3	102	17	17346	PTPRC, PTPRF, PTPRK
	GO:0008344	GO_BiologicalProcess	adult locomotory behavior	0.000129044	0.00967829	5	102	95	17346	AGTPBP1, CACNB4, CLCN3, PUM1, SCN8A
	GO:0050808	GO_BiologicalProcess	synapse organization	0.000169044	0.0123402	7	102	227	17346	ATP2B2, ATP2B4, CACNA2D2, CACNB4, IGSF9, LAMB2, NTRK3
	GO:0010770	GO_BiologicalProcess	positive regulation of cell morphogenesis involved in differentiation	0.000187758	0.0133308	6	102	162	17346	BMP2, CDH4, NTRK3, RAC1, STK11, STK25
	GO:0048532	GO_BiologicalProcess	anatomical structure arrangement	0.000277401	0.0185859	3	102	25	17346	NRP2, RAC1, TFAP2A
	GO:0005244	GO_MolecularFunction	voltage-gated ion channel activity	0.00054923	0.0318553	6	102	197	17346	CACNA1B, CACNA1I, CACNA2D2, CACNB4, CLCN3, SCN8A
	GO:0006911	GO_BiologicalProcess	phagocytosis, engulfment	0.000638756	0.0344928	3	102	33	17346	CLCN3, GULP1, RAC1
	GO:0015297	GO_MolecularFunction	antiporter activity	0.0132584	0.0397752	3	102	96	17346	CLCN3, SLC4A2, SLC9A8
	GO:0051053	GO_BiologicalProcess	negative regulation of DNA metabolic process	0.0132584	0.0397752	3	102	96	17346	LIG3, SMC3, TRIP12
	GO:0030282	GO_BiologicalProcess	bone mineralization	0.0143957	0.0287913	3	102	99	17346	BMP2, NBR1, TFAP2A
	GO:0003231	GO_BiologicalProcess	cardiac ventricle development	0.0147867	0.0147867	3	102	100	17346	MYH7, NPRL3, SMARCD3
c	Sweep, chicken orthologs
	GO-ID	GO term group	Description	p-value	corr p-value	x	X	n	N	Genes in test set
	GO:0000226	GO_BiologicalProcess	microtubule cytoskeleton organization	0.00173611	0.065972	19	421	324	11651	C2CD3, CCDC39, CDC14A, CDKN1B, CEP192, CSNK1D, DNAH7, EML1, FGFR1OP, FMN2, HEPACAM2, INSC, MAP7, METTL11A, PLK2, SLC16A1, TERF1, TTLL5, WASH1
	GO:0022607	GO_BiologicalProcess	cellular component assembly	0.00210421	0.0778558	59	421	1448	11651	AGO1, ANKRD27, APBA1, ATG4B, C2CD3, CADPS2, CAPZA1, CCDC39, CCDC88C, CD9, CDC14A, CDKN1B, CLSTN2, COL6A2, CSNK1D, DECR1, DGKD, DGKH, DMC1, DNAH7, EIF2A, EIF2AK2, FAS, FMN2, GABARAPL3, HIP1, KCNA3, KCTD2, LNX2, MAGI2, MIS18A, MYO3B, NUDT21, OGFOD1, PACSIN2, PAK3, PCLO, PIK3R1, PKN2, PLK2, RCJMB04_2k8, RCJMB04_2p15, RHOC, ROCK1, RPGRIP1L, SCFD1, SHPRH, SNCAIP, SNX9, SYNJ1, TERF1, THSD4, TNFSF11, TT…
	GO:0050890	GO_BiologicalProcess	cognition	0.00291855	0.105068	11	421	150	11651	AMPH, ATP8A1, BTBD9, CHST10, CTNND2, FOXP2, GLP1R, JAKMIP1, PLK2, PTPRZ1, SYNJ1
	GO:0034702	GO_CellularComponent	ion channel complex	0.00494261	0.163106	12	421	185	11679	ABCC8, CCDC109B, DLG2, GRID1, GRID2, GRIK3, GRIN3A, KCNA3, KCNT2, RCJMB04_10k5, SCN1A, VWC2
	GO:0051259	GO_BiologicalProcess	protein oligomerization	0.00538738	0.172396	14	421	223	11651	CCDC88C, COL6A2, DECR1, DGKD, DGKH, FAS, KCNA3, KCTD2, LNX2, NUDT21, SNX9, TERF1, TNFSF11, VWF
	GO:0043434	GO_BiologicalProcess	response to peptide hormone	0.00859701	0.25791	10	421	149	11651	C2CD5, EGR1, FAM132A, FOXO1, GLP1R, GRB10, OSBPL8, PHIP, PIK3R1, STXBP3
	GO:0061024	GO_BiologicalProcess	membrane organization	0.0132755	0.331889	24	421	524	11651	ANKRD27, ATG4B, ATP8A1, BLOC1S2, C2CD5, CD9, CLCN3, CPE, DLG2, GABARAPL3, HIP1, MAGI2, OPA1, OSBPL8, PACSIN2, PDCD5, PIK3R1, RCJMB04_2k8, RCJMB04_2p15, RCJMB04_7b13, SNX9, SRPR, WDR19, ZDHHC12
	GO:0005819	GO_CellularComponent	spindle	0.0147799	0.325158	10	421	164	11679	ARL8B, BIRC6, CDC14A, CEP128, CSNK1D, CTDP1, DDX11, EML1, FMN2, HEPACAM2
	GO:0016887	GO_MolecularFunction	ATPase activity	0.0173877	0.365142	17	421	340	11017	ABCC8, ABCG2, ATAD2, ATP13A4, ATP5H, ATP8A1, DDX10, DDX11, DMC1, DNAH7, DNAH8, KIF6, NBN, RFC3, RFC4, RHOBTB3, YTHDC2
	GO:0005794	GO_CellularComponent	Golgi apparatus	0.0297335	0.50547	31	421	767	11679	ATP8A1, BIRC6, CHID1, CHST10, CLCN3, COL4A3BP, CPE, CSNK1D, FASN, FGFR4, GALNT16, GRHL1, HEPACAM2, HIP1, IQSEC3, LRP6, MAPK8IP3, MDGA1, Mar-01, NBEA, PACSIN2, POFUT2, PSD3, RCJMB04_2k8, SLC35B2, SNX9, ST3GAL3, ST8SIA1, ST8SIA4, ZC3HAV1, ZDHHC12
	GO:0098589	GO_CellularComponent	membrane region	0.0323073	0.516917	21	421	480	11679	C2CD5, CADPS2, CLSTN2, DLG2, EPS15L1, EXOC1, FAS, GRID1, GRID2, GRIK3, GRIN3A, GRM8, HPGD, IQSEC3, ITGA9, LDHB, LRP6, MAPK8IP3, PACSIN2, STXBP3, VCL
	dendrite	GO_BiologicalProcess	lipid transport	0.0351162	0.526743	10	421	180	11651	ACSL4, ATP8A1, COL4A3BP, HNF1A, LRP6, OSBPL11, OSBPL8, PPARA, SLCO2B1, TNFSF11
d	dN/dS, chicken orthologs
	GO-ID	GO term group	Description	p-value	corr p-value	x	X	n	N	Genes in test set
	GO:0015085	GO_MolecularFunction	calcium ion transmembrane transporter activity	2.37377e-06	0.000192276	7	92	99	11017	ATP2B2, ATP2B4, CACNA1B, CACNA1I, CACNA2D2, CACNB4, ITPR2
	GO:0035637	GO_BiologicalProcess	multicellular organismal signaling	6.92408e-05	0.00519306	5	92	71	11651	CACNA1I, CACNB4, JUP, OTOA, SCN8A
	GO:0008344	GO_BiologicalProcess	adult locomotory behavior	7.40566e-05	0.00548019	5	92	71	11651	AGTPBP1, CACNB4, CLCN3, PUM1, SCN8A
	GO:0006911	GO_BiologicalProcess	phagocytosis, engulfment	0.000114012	0.00820884	3	92	16	11651	CLCN3, GULP1, RAC1
	GO:0031103	GO_BiologicalProcess	axon regeneration	0.000114012	0.00820884	3	92	16	11651	LAMC1, NTRK3, PTPRF
	GO:0043394	GO_MolecularFunction	proteoglycan binding	0.000194705	0.0134347	3	92	19	11017	COL5A1, PTPRC, PTPRF
	GO:0016363	GO_CellularComponent	nuclear matrix	0.000253546	0.0169876	4	92	49	11679	CAD, CENPF, RCJMB04_7e17, SMC3
	GO:0021680	GO_BiologicalProcess	cerebellar Purkinje cell layer development	0.000305402	0.0198511	3	92	22	11651	AGTPBP1, ATP2B2, RERE
	GO:0043025	GO_CellularComponent	neuronal cell body	0.000341136	0.0218327	6	92	154	11679	ATP2B2, CACNA1B, KIF1A, PTPRF, PTPRK, SCN8A
	GO:0021772	GO_BiologicalProcess	olfactory bulb development	0.000632851	0.0373382	3	92	28	11651	AGTPBP1, CRTAC1, RAC1
	GO:0048016	GO_BiologicalProcess	inositol phosphate-mediated signaling	0.000632851	0.0373382	3	92	28	11651	ATP2B4, ITPR2, PPP3CA
	GO:0035770	GO_CellularComponent	ribonucleoprotein granule	0.0216983	0.0433965	3	92	97	11679	EIF4ENIF1, PUM1, RAC1
