# Supplementary material for: Evolutionary signals of selection on cognition from the great tit genome and methylome
Source: Nat Commun. 2016 Jan 25;7:10474. doi: 10.1038/ncomms10474 (PMC4737754; doi:10.1038/ncomms10474)
Supplement: Supplementary Data 6 — Species from which EGR1 sequences were obtained. [file ncomms10474-s7.xlsx]

## Sheet: SuppTable6_EGR1 species
Species from which EGR1 sequences were obtained
Great tit (Parus major)
Ground Tit (Pseudopodoces humilis)
Acanthisitta chloris
Antrostomus carolinensis
Apaloderma vittatum
Aptenodytes forsteri
Balearica regulorum
Buceros rhinoceros
Calypte anna
Cariama cristata
Cathartes aura
Chaetura pelagica
Charadrius vociferus
Chlamydotis macqueenii
Colius striatus
Columba livia
Corvus brachyrhynchos
Cuculus canorus
Egretta garzetta
Falcons peregrine
Ficedula albicollis
Fulmarus glacialis
Gallus gallus
Gavia stellata
Geospiza fortis
Haliaeetus leucocephalus
Leptosomus discolor
Manacus vitellinus
Meleagris gallopavo
Melopsittacus undulatus
Merops nubicus
Mesitornis unicolor
Nestor notabilis
Nipponia nippon
Ophisthocomus hoazin
Pelecanus crispus
Phaethon lepturus
Phoenicopterus ruber
Picoides pubescens
Podiceps cristatus
Pterocles gutturalis
Pygoscelis adeliae
Struthio camelus
Taeniopygia guttata
Tauraco erythrolophus
Anas platyrhynchos
