# Supplementary material for: Evolutionary signals of selection on cognition from the great tit genome and methylome
Source: Nat Commun. 2016 Jan 25;7:10474. doi: 10.1038/ncomms10474 (PMC4737754; doi:10.1038/ncomms10474)
Supplement: Supplementary Data 7 — The amount of RNA reads before and after filtering done by Fastq-Mcf. [file ncomms10474-s8.xlsx]

## Sheet: SuppTable7_RNAseq
RNAseq data details
		Bone marrow	Brain	Breast filet	Higher intestine	Kidney	Liver	Lung	Testis	Total	Gbases
	Total read pairs	197532603	229604922	136397220	114679695	189799884	145597767	144478691	98272324	1256363106	251.273
	Read pairs after filtering	168923350	200793186	119612231	100584491	165729345	126332069	127719853	86445890	1096140415	219.228
