# Supplementary material for: Evolutionary signals of selection on cognition from the great tit genome and methylome
Source: Nat Commun. 2016 Jan 25;7:10474. doi: 10.1038/ncomms10474 (PMC4737754; doi:10.1038/ncomms10474)
Supplement: Supplementary Data 8 — Repeat content of the great tit genome identified by RepeatMasker [file ncomms10474-s9.xlsx]

## Sheet: SuppTable8_repeatmasker
Repeatmasker results
					Number of elements	Length occupied (bp)	Percentage of sequence (%)
		Retroelements			156321	50549064	4.96
			SINEs		7010	837063	0.08
			Penelope		106	21743	0
			LINEs		117209	35351245	3.47
				L2/CR1/Rex	116985	35300873	3.46
				R2/R4/NeSL	47	11657	0
				RTE/Bov-B	6	1404	0
				L1/CIN4	65	15568	0
			LTR elements		32102	14360756	1.41
				Gypsy/DIRS1	31	5166	0
				Retroviral	31930	14332358	1.41
		DNA transposons			12537	1955418	0.19
			hobo-Activator		1640	283887	0.03
			Tc1-IS630-Pogo		433	78864	0.01
			PiggyBac		548	88322	0.01
			Tourist/Harbinger		3030	274856	0.03
		Small RNA			1544	202036	0.02
		Satellites			898	107149	0.01
		Simple repeats			232574	10972895	1.08
		Low complexity			48352	2527349	0.25
		Unclassified			2615	447579	0.04
		Total				66761490	6.55
