# Supplementary material for: Evolutionary signals of selection on cognition from the great tit genome and methylome
Source: Nat Commun. 2016 Jan 25;7:10474. doi: 10.1038/ncomms10474 (PMC4737754; doi:10.1038/ncomms10474)
Supplement: Supplementary Data 9 — Chromosome wide diversity estimates (measured as Watterson's θ) from 29 birds (called with ANGSD) and from the reference bird ABEL (called with Platypus). The ratio of the two diversity estimates per chromosome is given along with the Spearman correlation coefficient of per chromosome diversity (measured in sliding windows of size 50 kb). [file ncomms10474-s10.xlsx]

## Sheet: SuppTable9_Diversity_chr
Diversity per Chromosome: reference bird vs. 29 re-seq birds
	Chromosome	Theta – 29 birds (ANGSD)	Theta – reference bird (Platypus)	Ratio ANGSD/Platypus	Spearman Correlation diversity reference bird vs 29 birds
	chr1	0.00500036	0.00342	1.46209	0.648235
	chr10	0.00464908	0.00314	1.4806	0.719782
	chr11	0.00445043	0.003	1.48348	0.738301
	chr12	0.00486977	0.0033	1.47569	0.733765
	chr13	0.00523055	0.00366	1.42911	0.657335
	chr14	0.00493061	0.00334	1.47623	0.725766
	chr15	0.00474756	0.0031	1.53147	0.768486
	chr17	0.00518438	0.00332	1.56156	0.789136
	chr18	0.00531089	0.00338	1.57127	0.753948
	chr19	0.00489027	0.00314	1.55741	0.592677
	chr1A	0.00447923	0.00298	1.5031	0.73541
	chr2	0.00477353	0.0032	1.49173	0.648466
	chr20	0.0052697	0.00352	1.49707	0.617817
	chr21	0.00502209	0.00288	1.74378	0.768354
	chr22	0.00632439	0.0031	2.04013	0.621124
	chr23	0.00601621	0.00304	1.97902	0.667939
	chr24	0.00572474	0.00362	1.58142	0.639704
	chr25LG1	0.00590644	0.00299	1.9754	0.538302
	chr25LG2	0.00652963	0.00288	2.26723	0.795177
	chr26	0.00579906	0.00324	1.78983	0.836344
	chr27	0.00579589	0.00354	1.63726	0.503714
	chr28	0.00540387	0.00316	1.71008	0.560496
	chr3	0.00476364	0.00318	1.498	0.651147
	chr4	0.00496927	0.00338	1.4702	0.706652
	chr4A	0.00493642	0.00292	1.69056	0.78811
	chr5	0.00428399	0.00282	1.51915	0.75857
	chr6	0.00414432	0.0026	1.59397	0.865682
	chr7	0.00439355	0.00296	1.48431	0.81898
	chr8	0.004356	0.0028	1.55571	0.707539
	chr9	0.00454687	0.00304	1.49568	0.806244
	LGE22	0.00550964	0.00308	1.78884	0.424444
	chrZ	0.00392039	0.00214	1.83196	0.632042
