# Supplementary material for: Evolutionary signals of selection on cognition from the great tit genome and methylome
Source: Nat Commun. 2016 Jan 25;7:10474. doi: 10.1038/ncomms10474 (PMC4737754; doi:10.1038/ncomms10474)
Supplement: Supplementary Data 10 — The number of SNPs for each chromosome from the four different SNP calling approaches, the recalibrated set and the consensus set (see Methods). [file ncomms10474-s11.xlsx]

## Sheet: SuppTable10_SNPs_per_chr
SNPs per chromosome
			GATK Single	GATK Multi	Platypus	ANGSD	GATK Multi recalibrated	Consensus
		chr1	2180265	2129495	992859	2165064	1259006	686395
		chr1A	1153767	1125344	541773	1166505	674427	381952
		chr2	2681331	2615938	787912	2681880	1566649	548839
		chr3	1973446	1924914	654577	1965505	1156940	457861
		chr4	1267843	1235160	383416	1265937	730419	265080
		chr4A	335738	325218	89832	353113	180901	62737
		chr5	989370	963239	354240	997788	577396	245054
		chr6	492354	479253	125855	494512	286665	88035
		chr7	620911	605445	184371	614976	364589	127844
		chr8	485583	470418	148712	496823	280862	104674
		chr9	408069	397610	168911	407516	238450	116521
		chr10	350408	342609	219757	345455	205039	153172
		chr11	331177	323051	209330	329012	195459	146997
		chr12	367563	356543	225010	368425	210703	156089
		chr13	317918	310838	190225	317026	180285	130992
		chr14	286728	279340	132200	286125	165494	92567
		chr15	232177	225732	143063	233533	131545	97869
		chr17	180055	175372	75610	180875	99331	50665
		chr18	211124	205768	79764	214791	113523	52537
		chr19	168492	163853	102621	169336	94586	70145
		chr20	270577	262173	110029	273126	152008	74997
		chr21	130114	127460	72004	141345	63206	46720
		chr22	82722	80395	40889	93346	34794	25030
		chr23	107336	103007	25823	125566	46241	15597
		chr24	132310	128811	75027	133634	70096	49960
		chr25LG2	15057	15102	6339	17279	5560	3640
		chr26	127068	124636	66408	139473	57411	41438
		chr28	90630	87913	23633	97620	43651	14974
		chrZ	942761	912723	368311	1004148	603817	279282
			16932894	16497360	6598501	17079734	9789053	4587663
